# Supplementary material for: Meiosis in allopolyploid Arabidopsis suecica
Source: Plant J. 2022 Jul 22;111(4):1110–22. doi: 10.1111/tpj.15879 (PMC9545853; doi:10.1111/tpj.15879)
Supplement: Supplementary file 3 — Table S1 Arabidopsis suecica variant data for meiotic genes under selection in A. arenosa. [file TPJ-111-1110-s003.xlsx]

## Sheet: Table_S1
From Bohutinska et al 2021														A. arenosa				A. suecica		A. thaliana	Non-reference variant is		Non-reference variant is				Suecica_has_DipSpecific		Suecica_has_TetSpecific		Suecica_has_Alternate(Specific)		Suecica_has_DipPredominant		Suecica_has_TetPredominant		Suecica_has_Alternate(Predominant)
	ALcode	AAS	Position	AmendedPos	Code	Code	Dip_AF	Tet_AF	AFD	DipPredomenant	TetPredominant	DipSpecific	TetSpecific	Dip	Tet	Dip	Tet	AsS3	As9502	At	DipSpecific	TetSpecific	DipPredominant	TetPredominant	CytotypeSpecificVariant	CytotypeDominantVariant	AsS3	As9502	AsS3	As9502	AsS3	As9502	AsS3	As9502	AsS3	As9502	AsS3	As9502
PRD3	AL1G10680	Asn323Asp	323	NA	AL1G10680.323	AL1G10680.323	0	0.6375	0.6375	FALSE	FALSE	FALSE	TRUE	Asn	Asp	N	D	N	N	N	FALSE	TRUE	FALSE	TRUE	TRUE	FALSE	TRUE	TRUE	FALSE	FALSE	FALSE	FALSE	NA	NA	NA	NA	NA	NA
PRD3	AL1G10680	Thr318Pro	318	NA	AL1G10680.318	AL1G10680.318	0.123451	0.566381	0.44293	FALSE	TRUE	FALSE	FALSE	Thr	Pro	T	P	P	P	P	FALSE	FALSE	FALSE	TRUE	FALSE	TRUE	NA	NA	NA	NA	NA	NA	FALSE	FALSE	TRUE	TRUE	FALSE	FALSE
PRD3	AL1G10680	Thr311Lys	311	NA	AL1G10680.311	AL1G10680.311	0.125953	0.559221	0.433268	FALSE	TRUE	FALSE	FALSE	Thr	Lys	T	K	N	N	N	FALSE	FALSE	FALSE	TRUE	FALSE	TRUE	NA	NA	NA	NA	NA	NA	FALSE	FALSE	FALSE	FALSE	TRUE	TRUE
PRD3	AL1G10680	Pro306Thr	306	NA	AL1G10680.306	AL1G10680.306	0.0376339	0.633835	0.596201	FALSE	FALSE	FALSE	TRUE	Pro	Thr	P	T	P	P	P	FALSE	TRUE	FALSE	TRUE	TRUE	FALSE	TRUE	TRUE	FALSE	FALSE	FALSE	FALSE	NA	NA	NA	NA	NA	NA
PRD3	AL1G10680	Asn292Ser	292	NA	AL1G10680.292	AL1G10680.292	0.138136	0.502956	0.36482	FALSE	TRUE	FALSE	FALSE	Asn	Ser	N	S	S	S	S	FALSE	FALSE	FALSE	TRUE	FALSE	TRUE	NA	NA	NA	NA	NA	NA	FALSE	FALSE	TRUE	TRUE	FALSE	FALSE
PRD3	AL1G10680	Glu277Gly	277	NA	AL1G10680.277	AL1G10680.277	0.13047	0.612188	0.481719	FALSE	TRUE	FALSE	FALSE	Glu	Gly	E	G	E	E	E	FALSE	FALSE	FALSE	TRUE	FALSE	TRUE	NA	NA	NA	NA	NA	NA	TRUE	TRUE	FALSE	FALSE	FALSE	FALSE
PRD3	AL1G10680	Thr269Lys	269	NA	AL1G10680.269	AL1G10680.269	0	0.74375	0.74375	FALSE	FALSE	FALSE	TRUE	Thr	Lys	T	K	T	T	T	FALSE	TRUE	FALSE	TRUE	TRUE	FALSE	TRUE	TRUE	FALSE	FALSE	FALSE	FALSE	NA	NA	NA	NA	NA	NA
PRD3	AL1G10680	Thr260Ile	260	NA	AL1G10680.260	AL1G10680.260	0.0176203	0.716859	0.699239	FALSE	FALSE	FALSE	TRUE	Thr	Ile	T	I	T	T	T	FALSE	TRUE	FALSE	TRUE	TRUE	FALSE	TRUE	TRUE	FALSE	FALSE	FALSE	FALSE	NA	NA	NA	NA	NA	NA
PRD3	AL1G10680	Lys190Glu	190	NA	AL1G10680.190	AL1G10680.190	0	0.75625	0.75625	FALSE	FALSE	FALSE	TRUE	Lys	Glu	K	E	K	K	K	FALSE	TRUE	FALSE	TRUE	TRUE	FALSE	TRUE	TRUE	FALSE	FALSE	FALSE	FALSE	NA	NA	NA	NA	NA	NA
PRD3	AL1G10680	Glu166Gln	166	NA	AL1G10680.166	AL1G10680.166	0.0501225	0.536311	0.486188	FALSE	TRUE	FALSE	FALSE	Glu	Gln	E	Q	E	E	E	FALSE	FALSE	FALSE	TRUE	FALSE	TRUE	NA	NA	NA	NA	NA	NA	TRUE	TRUE	FALSE	FALSE	FALSE	FALSE
PRD3	AL1G10680	Ser105Tyr	105	NA	AL1G10680.105	AL1G10680.105	0	0.69375	0.69375	FALSE	FALSE	FALSE	TRUE	Ser	Tyr	S	Y	S	S	S	FALSE	TRUE	FALSE	TRUE	TRUE	FALSE	TRUE	TRUE	FALSE	FALSE	FALSE	FALSE	NA	NA	NA	NA	NA	NA
SDS	AL1G26770	Arg32Ser	32	NA	AL1G26770.32	AL1G26770.32	0	0.81875	0.81875	FALSE	FALSE	FALSE	TRUE	Arg	Ser	R	S	R	R	R	FALSE	TRUE	FALSE	TRUE	TRUE	FALSE	TRUE	TRUE	FALSE	FALSE	FALSE	FALSE	NA	NA	NA	NA	NA	NA
ZYP1B	AL1G35730	Ser19Pro	19	NA	AL1G35730.19	AL1G35730.19	0.0578699	0.797524	0.739654	FALSE	TRUE	FALSE	FALSE	Ser	Pro	S	P	S	S	P	FALSE	FALSE	FALSE	TRUE	FALSE	TRUE	NA	NA	NA	NA	NA	NA	TRUE	TRUE	FALSE	FALSE	FALSE	FALSE
ZYP1B	AL1G35730	Ser28Pro	28	NA	AL1G35730.28	AL1G35730.28	0	0.93125	0.93125	FALSE	FALSE	FALSE	TRUE	Ser	Pro	S	P	S	S	S	FALSE	TRUE	FALSE	TRUE	TRUE	FALSE	TRUE	TRUE	FALSE	FALSE	FALSE	FALSE	NA	NA	NA	NA	NA	NA
ZYP1B	AL1G35730	Gln158Arg	158	NA	AL1G35730.158	AL1G35730.158	0	0.43125	0.43125	FALSE	FALSE	FALSE	TRUE	Gln	Arg	Q	R	Q	Q	Q	FALSE	FALSE	FALSE	FALSE	FALSE	FALSE	NA	NA	NA	NA	NA	NA	NA	NA	NA	NA	NA	NA
ZYP1B	AL1G35730	Thr218Ile	218	NA	AL1G35730.218	AL1G35730.218	0	0.50625	0.50625	FALSE	FALSE	FALSE	TRUE	Thr	Ile	T	I	A	A	T	FALSE	TRUE	FALSE	TRUE	TRUE	FALSE	FALSE	FALSE	FALSE	FALSE	TRUE	TRUE	NA	NA	NA	NA	NA	NA
ZYP1B	AL1G35730	Lys285Gln	285	NA	AL1G35730.285	AL1G35730.285	0.3875	0	0.3875	FALSE	FALSE	TRUE	FALSE	Gln	Lys	Q	K	K	K	K	FALSE	FALSE	FALSE	FALSE	FALSE	FALSE	NA	NA	NA	NA	NA	NA	NA	NA	NA	NA	NA	NA
ZYP1B	AL1G35730	Phe311Leu	311	NA	AL1G35730.311	AL1G35730.311	0.375	0	0.375	FALSE	FALSE	TRUE	FALSE	Leu	Phe	L	F	F	F	F	FALSE	FALSE	FALSE	FALSE	FALSE	FALSE	NA	NA	NA	NA	NA	NA	NA	NA	NA	NA	NA	NA
ZYP1B	AL1G35730	Leu483Ser	483	NA	AL1G35730.483	AL1G35730.483	0.2625	0	0.2625	FALSE	FALSE	TRUE	FALSE	Ser	Leu	S	L	L	L	L	FALSE	FALSE	FALSE	FALSE	FALSE	FALSE	NA	NA	NA	NA	NA	NA	NA	NA	NA	NA	NA	NA
ZYP1B	AL1G35730	Ile495Val	495	NA	AL1G35730.495	AL1G35730.495	0	0.99375	0.99375	FALSE	FALSE	FALSE	TRUE	Ile	Val	I	V	I	I	I	FALSE	TRUE	FALSE	TRUE	TRUE	FALSE	TRUE	TRUE	FALSE	FALSE	FALSE	FALSE	NA	NA	NA	NA	NA	NA
ZYP1B	AL1G35730	Glu532Asp	532	NA	AL1G35730.532	AL1G35730.532	0.449367	0	0.449367	FALSE	FALSE	TRUE	FALSE	Asp	Glu	D	E	D	D	E	FALSE	FALSE	FALSE	FALSE	FALSE	FALSE	NA	NA	NA	NA	NA	NA	NA	NA	NA	NA	NA	NA
HEI10	AL1G62040	Glu195Lys	195	NA	AL1G62040.195	AL1G62040.195	0	0.38125	0.38125	FALSE	FALSE	FALSE	TRUE	Glu	Lys	E	K	E	E	E	FALSE	FALSE	FALSE	FALSE	FALSE	FALSE	NA	NA	NA	NA	NA	NA	NA	NA	NA	NA	NA	NA
ASY1	AL2G25920	Gln570Arg	570	NA	AL2G25920.570	AL2G25920.570	0	0.98125	0.98125	FALSE	FALSE	FALSE	TRUE	Gln	Arg	Q	R	Q	Q	Q	FALSE	TRUE	FALSE	TRUE	TRUE	FALSE	TRUE	TRUE	FALSE	FALSE	FALSE	FALSE	NA	NA	NA	NA	NA	NA
ASY1	AL2G25920	Thr472Pro	472	NA	AL2G25920.472	AL2G25920.472	0.819444	0	0.819444	FALSE	FALSE	TRUE	FALSE	Pro	Thr	P	T	P	P	T	TRUE	FALSE	TRUE	FALSE	TRUE	FALSE	TRUE	TRUE	FALSE	FALSE	FALSE	FALSE	NA	NA	NA	NA	NA	NA
ASY1	AL2G25920	Glu368Val	368	NA	AL2G25920.368	AL2G25920.368	0	0.6	0.6	FALSE	FALSE	FALSE	TRUE	Glu	Val	E	V	E	E	E	FALSE	TRUE	FALSE	TRUE	TRUE	FALSE	TRUE	TRUE	FALSE	FALSE	FALSE	FALSE	NA	NA	NA	NA	NA	NA
ASY1	AL2G25920	Arg315His	315	NA	AL2G25920.315	AL2G25920.315	0	0.99375	0.99375	FALSE	FALSE	FALSE	TRUE	Arg	His	R	H	R	R	R	FALSE	TRUE	FALSE	TRUE	TRUE	FALSE	TRUE	TRUE	FALSE	FALSE	FALSE	FALSE	NA	NA	NA	NA	NA	NA
ASY1	AL2G25920	Phe274Ser	274	NA	AL2G25920.274	AL2G25920.274	0	0.99375	0.99375	FALSE	FALSE	FALSE	TRUE	Phe	Ser	F	S	F	F	F	FALSE	TRUE	FALSE	TRUE	TRUE	FALSE	TRUE	TRUE	FALSE	FALSE	FALSE	FALSE	NA	NA	NA	NA	NA	NA
ASY1	AL2G25920	Lys42Glu	42	NA	AL2G25920.42	AL2G25920.42	0	0.95625	0.95625	FALSE	FALSE	FALSE	TRUE	Lys	Glu	K	E	K	K	K	FALSE	TRUE	FALSE	TRUE	TRUE	FALSE	TRUE	TRUE	FALSE	FALSE	FALSE	FALSE	NA	NA	NA	NA	NA	NA
PDS5B	AL2G37810	Pro1353Thr	1353	NA	AL2G37810.1353	AL2G37810.1353	0.700474	0.0431061	0.657368	FALSE	FALSE	TRUE	FALSE	Thr	Pro	T	P	T	T	P	TRUE	FALSE	TRUE	FALSE	TRUE	FALSE	TRUE	TRUE	FALSE	FALSE	FALSE	FALSE	NA	NA	NA	NA	NA	NA
PDS5B	AL2G37810	Glu1323Ala	1323	NA	AL2G37810.1323	AL2G37810.1323	0	0.975	0.975	FALSE	FALSE	FALSE	TRUE	Glu	Ala	E	A	E	E	E	FALSE	TRUE	FALSE	TRUE	TRUE	FALSE	TRUE	TRUE	FALSE	FALSE	FALSE	FALSE	NA	NA	NA	NA	NA	NA
PDS5B	AL2G37810	Val1207Ala	1207	NA	AL2G37810.1207	AL2G37810.1207	0	0.99375	0.99375	FALSE	FALSE	FALSE	TRUE	Val	Ala	V	A	V	V	V	FALSE	TRUE	FALSE	TRUE	TRUE	FALSE	TRUE	TRUE	FALSE	FALSE	FALSE	FALSE	NA	NA	NA	NA	NA	NA
PDS5B	AL2G37810	Glu1042Gln	1042	NA	AL2G37810.1042	AL2G37810.1042	0	0.99375	0.99375	FALSE	FALSE	FALSE	TRUE	Glu	Gln	E	Q	E	E	E	FALSE	TRUE	FALSE	TRUE	TRUE	FALSE	TRUE	TRUE	FALSE	FALSE	FALSE	FALSE	NA	NA	NA	NA	NA	NA
PDS5B	AL2G37810	Glu1008Lys	1008	NA	AL2G37810.1008	AL2G37810.1008	0	0.99375	0.99375	FALSE	FALSE	FALSE	TRUE	Glu	Lys	E	K	E	E	E	FALSE	TRUE	FALSE	TRUE	TRUE	FALSE	TRUE	TRUE	FALSE	FALSE	FALSE	FALSE	NA	NA	NA	NA	NA	NA
PDS5B	AL2G37810	Arg973Gln	973	NA	AL2G37810.973	AL2G37810.973	0.40625	0	0.40625	FALSE	FALSE	TRUE	FALSE	Gln	Arg	Q	R	Q	Q	R	FALSE	FALSE	FALSE	FALSE	FALSE	FALSE	NA	NA	NA	NA	NA	NA	NA	NA	NA	NA	NA	NA
PDS5B	AL2G37810	Ser527Tyr	527	NA	AL2G37810.527	AL2G37810.527	0	0.987179	0.987179	FALSE	FALSE	FALSE	TRUE	Ser	Tyr	S	Y	S	S	S	FALSE	TRUE	FALSE	TRUE	TRUE	FALSE	TRUE	TRUE	FALSE	FALSE	FALSE	FALSE	NA	NA	NA	NA	NA	NA
PDS5B	AL2G37810	Thr335Arg	335	NA	AL2G37810.335	AL2G37810.335	0	0.99375	0.99375	FALSE	FALSE	FALSE	TRUE	Thr	Arg	T	R	T	T	T	FALSE	TRUE	FALSE	TRUE	TRUE	FALSE	TRUE	TRUE	FALSE	FALSE	FALSE	FALSE	NA	NA	NA	NA	NA	NA
PDS5B	AL2G37810	Thr300Ile	300	NA	AL2G37810.300	AL2G37810.300	0	0.99375	0.99375	FALSE	FALSE	FALSE	TRUE	Thr	Ile	T	I	T	T	T	FALSE	TRUE	FALSE	TRUE	TRUE	FALSE	TRUE	TRUE	FALSE	FALSE	FALSE	FALSE	NA	NA	NA	NA	NA	NA
PDS5B	AL2G37810	Ser246Asn	246	NA	AL2G37810.246	AL2G37810.246	0.864125	0.00613902	0.857986	FALSE	FALSE	TRUE	FALSE	Asn	Ser	N	S	N	N	R*	TRUE	FALSE	TRUE	FALSE	TRUE	FALSE	TRUE	TRUE	FALSE	FALSE	FALSE	FALSE	NA	NA	NA	NA	NA	NA
PDS5B	AL2G37810	Ser242Phe	242	NA	AL2G37810.242	AL2G37810.242	0.00615034	0.977747	0.971596	FALSE	FALSE	FALSE	TRUE	Ser	Phe	S	F	S	S	S	FALSE	TRUE	FALSE	TRUE	TRUE	FALSE	TRUE	TRUE	FALSE	FALSE	FALSE	FALSE	NA	NA	NA	NA	NA	NA
PDS5B	AL2G37810	Val124Ala	124	NA	AL2G37810.124	AL2G37810.124	0.963192	0.0121156	0.951077	FALSE	FALSE	TRUE	FALSE	Ala	Val	A	V	S	S	V	TRUE	FALSE	TRUE	FALSE	TRUE	FALSE	FALSE	FALSE	FALSE	FALSE	TRUE	TRUE	NA	NA	NA	NA	NA	NA
NBS1	AL3G12070	Asp104His	104	NA	AL3G12070.104	AL3G12070.104	0.0407676	0.473924	0.433156	FALSE	FALSE	FALSE	TRUE	Asp	His	D	H	D	D	D	FALSE	FALSE	FALSE	FALSE	FALSE	FALSE	NA	NA	NA	NA	NA	NA	NA	NA	NA	NA	NA	NA
ASY3	AL4G46460	Gly556Ser	556	NA	AL4G46460.556	AL4G46460.556	0.737576	0.00612064	0.731456	FALSE	FALSE	TRUE	FALSE	Ser	Gly	S	G	S	S	G	TRUE	FALSE	TRUE	FALSE	TRUE	FALSE	TRUE	TRUE	FALSE	FALSE	FALSE	FALSE	NA	NA	NA	NA	NA	NA
ASY3	AL4G46460	Ser538Pro	538	NA	AL4G46460.538	AL4G46460.538	0.984156	0.00615097	0.978005	FALSE	FALSE	TRUE	FALSE	Pro	Ser	P	S	P	P	P	TRUE	FALSE	TRUE	FALSE	TRUE	FALSE	TRUE	TRUE	FALSE	FALSE	FALSE	FALSE	NA	NA	NA	NA	NA	NA
ASY3	AL4G46460	Met482Thr	482	NA	AL4G46460.482	AL4G46460.482	0.96906	0.0121132	0.956947	FALSE	FALSE	TRUE	FALSE	Thr	Met	T	M	T	T	T	TRUE	FALSE	TRUE	FALSE	TRUE	FALSE	TRUE	TRUE	FALSE	FALSE	FALSE	FALSE	NA	NA	NA	NA	NA	NA
ASY3	AL4G46460	Phe463Leu	463	NA	AL4G46460.463	AL4G46460.463	0.724922	0.00611847	0.718804	FALSE	FALSE	TRUE	FALSE	Leu	Phe	L	F	L	L	C*	TRUE	FALSE	TRUE	FALSE	TRUE	FALSE	TRUE	TRUE	FALSE	FALSE	FALSE	FALSE	NA	NA	NA	NA	NA	NA
ASY3	AL4G46460	Ile433Val	433	NA	AL4G46460.433	AL4G46460.433	0	0.00625	0.00625	FALSE	FALSE	FALSE	FALSE	Val	Val	V	V	V	V	I	FALSE	FALSE	FALSE	FALSE	FALSE	FALSE	NA	NA	NA	NA	NA	NA	NA	NA	NA	NA	NA	NA
ASY3	AL4G46460	Ser431Asn	431	NA	AL4G46460.431	AL4G46460.431	0.674307	0.00610897	0.668198	FALSE	FALSE	TRUE	FALSE	Asn	Ser	N	S	N	N	S	TRUE	FALSE	TRUE	FALSE	TRUE	FALSE	TRUE	TRUE	FALSE	FALSE	FALSE	FALSE	NA	NA	NA	NA	NA	NA
ASY3	AL4G46460	Gly377Glu	377	NA	AL4G46460.377	AL4G46460.377	0.709613	0.00611735	0.703495	FALSE	FALSE	TRUE	FALSE	Glu	Gly	E	G	E	E	G	TRUE	FALSE	TRUE	FALSE	TRUE	FALSE	TRUE	TRUE	FALSE	FALSE	FALSE	FALSE	NA	NA	NA	NA	NA	NA
ASY3	AL4G46460	Ser355Asn	355	NA	AL4G46460.355	AL4G46460.355	0	0.96875	0.96875	FALSE	FALSE	FALSE	TRUE	Ser	Asn	S	N	S	S	S	FALSE	TRUE	FALSE	TRUE	TRUE	FALSE	TRUE	TRUE	FALSE	FALSE	FALSE	FALSE	NA	NA	NA	NA	NA	NA
ASY3	AL4G46460	Lys342Asn	342	NA	AL4G46460.342	AL4G46460.342	0.797087	0.00613144	0.790956	FALSE	FALSE	TRUE	FALSE	Asn	Lys	N	K	N	N	K	TRUE	FALSE	TRUE	FALSE	TRUE	FALSE	TRUE	TRUE	FALSE	FALSE	FALSE	FALSE	NA	NA	NA	NA	NA	NA
ASY3	AL4G46460	Leu306Phe	306	NA	AL4G46460.306	AL4G46460.306	0.661653	0.00610638	0.655547	FALSE	FALSE	TRUE	FALSE	Phe	Leu	F	L	F	F	L	TRUE	FALSE	TRUE	FALSE	TRUE	FALSE	TRUE	TRUE	FALSE	FALSE	FALSE	FALSE	NA	NA	NA	NA	NA	NA
ASY3	AL4G46460	Asn298Asp	298	NA	AL4G46460.298	AL4G46460.298	0	0.01875	0.01875	FALSE	FALSE	FALSE	FALSE	Asp	Asp	D	D	N	N	S*	FALSE	FALSE	FALSE	FALSE	FALSE	FALSE	NA	NA	NA	NA	NA	NA	NA	NA	NA	NA	NA	NA
ASY3	AL4G46460	Lys291Thr	291	NA	AL4G46460.291	AL4G46460.291	0.50625	0	0.50625	FALSE	FALSE	TRUE	FALSE	Thr	Lys	T	K	T	T	K	TRUE	FALSE	TRUE	FALSE	TRUE	FALSE	TRUE	TRUE	FALSE	FALSE	FALSE	FALSE	NA	NA	NA	NA	NA	NA
ASY3	AL4G46460	Leu268Val	268	NA	AL4G46460.268	AL4G46460.268	0	0.96875	0.96875	FALSE	FALSE	FALSE	TRUE	Leu	Val	L	V	L	L	L	FALSE	TRUE	FALSE	TRUE	TRUE	FALSE	TRUE	TRUE	FALSE	FALSE	FALSE	FALSE	NA	NA	NA	NA	NA	NA
ASY3	AL4G46460	Thr265Ile	265	NA	AL4G46460.265	AL4G46460.265	0	0.96875	0.96875	FALSE	FALSE	FALSE	TRUE	Thr	Ile	T	I	T	T	T	FALSE	TRUE	FALSE	TRUE	TRUE	FALSE	TRUE	TRUE	FALSE	FALSE	FALSE	FALSE	NA	NA	NA	NA	NA	NA
ASY3	AL4G46460	Glu217Ala	217	NA	AL4G46460.217	AL4G46460.217	0.00614905	0.940805	0.934656	FALSE	FALSE	FALSE	TRUE	Glu	Ala	E	A	E	E	E	FALSE	TRUE	FALSE	TRUE	TRUE	FALSE	TRUE	TRUE	FALSE	FALSE	FALSE	FALSE	NA	NA	NA	NA	NA	NA
ASY3	AL4G46460	Pro208Thr	208	NA	AL4G46460.208	AL4G46460.208	0	0.95625	0.95625	FALSE	FALSE	FALSE	TRUE	Pro	Thr	P	T	P	P	P	FALSE	TRUE	FALSE	TRUE	TRUE	FALSE	TRUE	TRUE	FALSE	FALSE	FALSE	FALSE	NA	NA	NA	NA	NA	NA
ASY3	AL4G46460	Asp193Val	193	NA	AL4G46460.193	AL4G46460.193	0	0.96875	0.96875	FALSE	FALSE	FALSE	TRUE	Asp	Val	D	V	D	D	D	FALSE	TRUE	FALSE	TRUE	TRUE	FALSE	TRUE	TRUE	FALSE	FALSE	FALSE	FALSE	NA	NA	NA	NA	NA	NA
ASY3	AL4G46460	Leu172Gln	172	NA	AL4G46460.172	AL4G46460.172	0.963192	0.0121156	0.951077	FALSE	FALSE	TRUE	FALSE	Gln	Leu	Q	L	Q	Q	Q	TRUE	FALSE	TRUE	FALSE	TRUE	FALSE	TRUE	TRUE	FALSE	FALSE	FALSE	FALSE	NA	NA	NA	NA	NA	NA
ASY3	AL4G46460	Gln133Pro	133	NA	AL4G46460.133	AL4G46460.133	0	0.96875	0.96875	FALSE	FALSE	FALSE	TRUE	Gln	Pro	Q	P	Q	Q	Q	FALSE	TRUE	FALSE	TRUE	TRUE	FALSE	TRUE	TRUE	FALSE	FALSE	FALSE	FALSE	NA	NA	NA	NA	NA	NA
ASY3	AL4G46460	Asn117Thr	117	NA	AL4G46460.117	AL4G46460.117	0	0.88125	0.88125	FALSE	FALSE	FALSE	TRUE	Asn	Thr	N	T	N	N	N	FALSE	TRUE	FALSE	TRUE	TRUE	FALSE	TRUE	TRUE	FALSE	FALSE	FALSE	FALSE	NA	NA	NA	NA	NA	NA
ASY3	AL4G46460	Leu96Ser	96	NA	AL4G46460.96	AL4G46460.96	0	0.9625	0.9625	FALSE	FALSE	FALSE	TRUE	Leu	Ser	L	S	L	L	L	FALSE	TRUE	FALSE	TRUE	TRUE	FALSE	TRUE	TRUE	FALSE	FALSE	FALSE	FALSE	NA	NA	NA	NA	NA	NA
ASY3	AL4G46460	Leu91Phe	91	NA	AL4G46460.91	AL4G46460.91	0	0.9625	0.9625	FALSE	FALSE	FALSE	TRUE	Leu	Phe	L	F	S	S	S	FALSE	TRUE	FALSE	TRUE	TRUE	FALSE	FALSE	FALSE	FALSE	FALSE	TRUE	TRUE	NA	NA	NA	NA	NA	NA
ASY3	AL4G46460	Thr54Pro	54	NA	AL4G46460.54	AL4G46460.54	0.00625	0	0.00625	FALSE	FALSE	FALSE	FALSE	Pro	Pro	P	P	T	T	T	FALSE	FALSE	FALSE	FALSE	FALSE	FALSE	NA	NA	NA	NA	NA	NA	NA	NA	NA	NA	NA	NA
ASY3	AL4G46460	Gln16His	16	NA	AL4G46460.16	AL4G46460.16	0	0.683824	0.683824	FALSE	FALSE	FALSE	TRUE	Gln	His	Q	H	Q	Q	Q	FALSE	TRUE	FALSE	TRUE	TRUE	FALSE	TRUE	TRUE	FALSE	FALSE	FALSE	FALSE	NA	NA	NA	NA	NA	NA
BRCA2B	AL6G10420	Ser799Asn	799	NA	AL6G10420.799	AL6G10420.799	0.392385	0.0708296	0.321555	TRUE	FALSE	FALSE	FALSE	Asn	Ser	N	S	N	N	S	FALSE	FALSE	FALSE	FALSE	FALSE	FALSE	NA	NA	NA	NA	NA	NA	NA	NA	NA	NA	NA	NA
SYN1	AL6G15380	Leu224Arg	224	NA	AL6G15380.224	AL6G15380.224	0.153171	0.503325	0.350154	FALSE	TRUE	FALSE	FALSE	Leu	Arg	L	R	L	L	L	FALSE	FALSE	FALSE	TRUE	FALSE	TRUE	NA	NA	NA	NA	NA	NA	TRUE	TRUE	FALSE	FALSE	FALSE	FALSE
SYN1	AL6G15380	Ala256Val	256	NA	AL6G15380.256	AL6G15380.256	0	0.9625	0.9625	FALSE	FALSE	FALSE	TRUE	Ala	Val	A	V	A	A	A	FALSE	TRUE	FALSE	TRUE	TRUE	FALSE	TRUE	TRUE	FALSE	FALSE	FALSE	FALSE	NA	NA	NA	NA	NA	NA
SYN1	AL6G15380	Ala276Thr	276	NA	AL6G15380.276	AL6G15380.276	0	0.96875	0.96875	FALSE	FALSE	FALSE	TRUE	Ala	Thr	A	T	A	A	A	FALSE	TRUE	FALSE	TRUE	TRUE	FALSE	TRUE	TRUE	FALSE	FALSE	FALSE	FALSE	NA	NA	NA	NA	NA	NA
SYN1	AL6G15380	Glu326Asp	326	NA	AL6G15380.326	AL6G15380.326	0.0554475	0.00504068	0.0504068	FALSE	FALSE	FALSE	FALSE	Asp	Asp	D	D	K	K	E	FALSE	FALSE	FALSE	FALSE	FALSE	FALSE	NA	NA	NA	NA	NA	NA	NA	NA	NA	NA	NA	NA
SYN1	AL6G15380	Arg353His	353	NA	AL6G15380.353	AL6G15380.353	0	0.95625	0.95625	FALSE	FALSE	FALSE	TRUE	Arg	His	R	H	R	R	R	FALSE	TRUE	FALSE	TRUE	TRUE	FALSE	TRUE	TRUE	FALSE	FALSE	FALSE	FALSE	NA	NA	NA	NA	NA	NA
SYN1	AL6G15380	Glu379Gln	379	NA	AL6G15380.379	AL6G15380.379	0.523349	0.0274336	0.495916	FALSE	FALSE	TRUE	FALSE	Gln	Glu	Q	E	Q	Q	E	TRUE	FALSE	TRUE	FALSE	TRUE	FALSE	TRUE	TRUE	FALSE	FALSE	FALSE	FALSE	NA	NA	NA	NA	NA	NA
SYN1	AL6G15380	Gln423His	423	NA	AL6G15380.423	AL6G15380.423	0	0.98125	0.98125	FALSE	FALSE	FALSE	TRUE	Gln	His	Q	H	Q	Q	Q	FALSE	TRUE	FALSE	TRUE	TRUE	FALSE	TRUE	TRUE	FALSE	FALSE	FALSE	FALSE	NA	NA	NA	NA	NA	NA
SYN1	AL6G15380	Asp436Gly	436	NA	AL6G15380.436	AL6G15380.436	0	0.980769	0.980769	FALSE	FALSE	FALSE	TRUE	Asp	Gly	D	G	D	D	D	FALSE	TRUE	FALSE	TRUE	TRUE	FALSE	TRUE	TRUE	FALSE	FALSE	FALSE	FALSE	NA	NA	NA	NA	NA	NA
SMG7	AL6G30890	Ser65Ala	65	NA	AL6G30890.65	AL6G30890.65	0.532465	0.0118326	0.520633	FALSE	FALSE	TRUE	FALSE	Ala	Ser	A	S	A	A	S	TRUE	FALSE	TRUE	FALSE	TRUE	FALSE	TRUE	TRUE	FALSE	FALSE	FALSE	FALSE	NA	NA	NA	NA	NA	NA
SMG7	AL6G30890	Ala102Pro	102	NA	AL6G30890.102	AL6G30890.102	0.5625	0	0.5625	FALSE	FALSE	TRUE	FALSE	Pro	Ala	P	A	P	P	A	TRUE	FALSE	TRUE	FALSE	TRUE	FALSE	TRUE	TRUE	FALSE	FALSE	FALSE	FALSE	NA	NA	NA	NA	NA	NA
SMG7	AL6G30890	Asn103Tyr	103	NA	AL6G30890.103	AL6G30890.103	0.56962	0	0.56962	FALSE	FALSE	TRUE	FALSE	Tyr	Asn	Y	N	F	F	Q*	TRUE	FALSE	TRUE	FALSE	TRUE	FALSE	FALSE	FALSE	FALSE	FALSE	TRUE	TRUE	NA	NA	NA	NA	NA	NA
SMG7	AL6G30890	Asn103Ile	103	NA	AL6G30890.103	AL6G30890.103	0.56962	0	0.56962																												NA	NA
SMG7	AL6G30890	Asp150Gly	150	NA	AL6G30890.150	AL6G30890.150	0.526574	0.011818	0.514756	FALSE	FALSE	TRUE	FALSE	Gly	Asp	G	D	G	G	D	TRUE	FALSE	TRUE	FALSE	TRUE	FALSE	TRUE	TRUE	FALSE	FALSE	FALSE	FALSE	NA	NA	NA	NA	NA	NA
SMG7	AL6G30890	Asp289Asn	289	NA	AL6G30890.289	AL6G30890.289	0.526229	0.0118254	0.514403	FALSE	FALSE	TRUE	FALSE	Asn	Asp	N	D	N	N	D	TRUE	FALSE	TRUE	FALSE	TRUE	FALSE	TRUE	TRUE	FALSE	FALSE	FALSE	FALSE	NA	NA	NA	NA	NA	NA
SMG7	AL6G30890	Ala336Thr	336	NA	AL6G30890.336	AL6G30890.336	0.55	0	0.55	FALSE	FALSE	TRUE	FALSE	Thr	Ala	T	A	T	T	A	TRUE	FALSE	TRUE	FALSE	TRUE	FALSE	TRUE	TRUE	FALSE	FALSE	FALSE	FALSE	NA	NA	NA	NA	NA	NA
SMG7	AL6G30890	Gln420His	420	NA	AL6G30890.420	AL6G30890.420	0.526574	0.011818	0.514756	FALSE	FALSE	TRUE	FALSE	His	Gln	H	Q	H	H	Q	TRUE	FALSE	TRUE	FALSE	TRUE	FALSE	TRUE	TRUE	FALSE	FALSE	FALSE	FALSE	NA	NA	NA	NA	NA	NA
SMG7	AL6G30890	Thr457Ile	457	NA	AL6G30890.457	AL6G30890.457	0.547181	0.00607979	0.541101	FALSE	FALSE	TRUE	FALSE	Ile	Thr	I	T	I	I	I	TRUE	FALSE	TRUE	FALSE	TRUE	FALSE	TRUE	TRUE	FALSE	FALSE	FALSE	FALSE	NA	NA	NA	NA	NA	NA
SMG7	AL6G30890	Thr469Ala	469	NA	AL6G30890.469	AL6G30890.469	0.553428	0.00608162	0.547346	FALSE	FALSE	TRUE	FALSE	Ala	Thr	A	T	A	A	A	TRUE	FALSE	TRUE	FALSE	TRUE	FALSE	TRUE	TRUE	FALSE	FALSE	FALSE	FALSE	NA	NA	NA	NA	NA	NA
SMG7	AL6G30890	Thr489Ile	489	NA	AL6G30890.489	AL6G30890.489	0.526229	0.0118254	0.514403	FALSE	FALSE	TRUE	FALSE	Ile	Thr	I	T	I	I	T	TRUE	FALSE	TRUE	FALSE	TRUE	FALSE	TRUE	TRUE	FALSE	FALSE	FALSE	FALSE	NA	NA	NA	NA	NA	NA
SMG7	AL6G30890	Leu578His	578	NA	AL6G30890.578	AL6G30890.578	0	0.00625	0.00625	FALSE	FALSE	FALSE	FALSE	His	His	H	H	H	H	H	FALSE	FALSE	FALSE	FALSE	FALSE	FALSE	NA	NA	NA	NA	NA	NA	NA	NA	NA	NA	NA	NA
SMG7	AL6G30890	Ile650Thr	650	NA	AL6G30890.650	AL6G30890.650	0.545521	0.0118396	0.533681	FALSE	FALSE	TRUE	FALSE	Thr	Ile	T	I	T	T	I	TRUE	FALSE	TRUE	FALSE	TRUE	FALSE	TRUE	TRUE	FALSE	FALSE	FALSE	FALSE	NA	NA	NA	NA	NA	NA
SMG7	AL6G30890	Val652Gly	652	NA	AL6G30890.652	AL6G30890.652	0.532465	0.0118326	0.520633	FALSE	FALSE	TRUE	FALSE	Gly	Val	G	V	G	G	V	TRUE	FALSE	TRUE	FALSE	TRUE	FALSE	TRUE	TRUE	FALSE	FALSE	FALSE	FALSE	NA	NA	NA	NA	NA	NA
SMG7	AL6G30890	Ala677Thr	677	NA	AL6G30890.677	AL6G30890.677	0.533325	0.011818	0.521507	FALSE	FALSE	TRUE	FALSE	Thr	Ala	T	A	T	T	V	TRUE	FALSE	TRUE	FALSE	TRUE	FALSE	TRUE	TRUE	FALSE	FALSE	FALSE	FALSE	NA	NA	NA	NA	NA	NA
SMG7	AL6G30890	Ser698Pro	698	NA	AL6G30890.698	AL6G30890.698	0.193877	0.443806	0.249929	FALSE	TRUE	FALSE	FALSE	Ser	Pro	S	P	S	S	S	FALSE	FALSE	FALSE	FALSE	FALSE	FALSE	NA	NA	NA	NA	NA	NA	NA	NA	NA	NA	NA	NA
SMG7	AL6G30890	Ala803Pro	803	NA	AL6G30890.803	AL6G30890.803	0.529178	0.00606999	0.523108	FALSE	FALSE	TRUE	FALSE	Pro	Ala	P	A	P	P	P	TRUE	FALSE	TRUE	FALSE	TRUE	FALSE	TRUE	TRUE	FALSE	FALSE	FALSE	FALSE	NA	NA	NA	NA	NA	NA
SMG7	AL6G30890	Val812Gly	812	NA	AL6G30890.812	AL6G30890.812	0.535131	0.00607404	0.529057	FALSE	FALSE	TRUE	FALSE	Gly	Val	G	V	G	G	G	TRUE	FALSE	TRUE	FALSE	TRUE	FALSE	TRUE	TRUE	FALSE	FALSE	FALSE	FALSE	NA	NA	NA	NA	NA	NA
SMG7	AL6G30890	Ser815Asn	815	NA	AL6G30890.815	AL6G30890.815	0.535131	0.00607404	0.529057	FALSE	FALSE	TRUE	FALSE	Asn	Ser	N	S	N	N	S	TRUE	FALSE	TRUE	FALSE	TRUE	FALSE	TRUE	TRUE	FALSE	FALSE	FALSE	FALSE	NA	NA	NA	NA	NA	NA
SMG7	AL6G30890	Lys1029Asn	1029	NA	AL6G30890.1029	AL6G30890.1029	0.547181	0.00607979	0.541101	FALSE	FALSE	TRUE	FALSE	Asn	Lys	N	K	N	N	K	TRUE	FALSE	TRUE	FALSE	TRUE	FALSE	TRUE	TRUE	FALSE	FALSE	FALSE	FALSE	NA	NA	NA	NA	NA	NA
DYAD	AL8G25590	Gln403Glu	403	NA	AL8G25590.403	AL8G25590.403	0	0.6875	0.6875	FALSE	FALSE	FALSE	TRUE	Gln	Glu	Q	E	Q	Q	Q	FALSE	TRUE	FALSE	TRUE	TRUE	FALSE	TRUE	TRUE	FALSE	FALSE	FALSE	FALSE	NA	NA	NA	NA	NA	NA
DYAD	AL8G25590	His313Leu	313	NA	AL8G25590.313	AL8G25590.313	0	0.880435	0.880435	FALSE	FALSE	FALSE	TRUE	His	Leu	H	L	H	H	H	FALSE	TRUE	FALSE	TRUE	TRUE	FALSE	TRUE	TRUE	FALSE	FALSE	FALSE	FALSE	NA	NA	NA	NA	NA	NA
DYAD	AL8G25590	Phe309Ile	309	NA	AL8G25590.309	AL8G25590.309	0	0.869048	0.869048	FALSE	FALSE	FALSE	TRUE	Phe	Ile	F	I	F	F	F	FALSE	TRUE	FALSE	TRUE	TRUE	FALSE	TRUE	TRUE	FALSE	FALSE	FALSE	FALSE	NA	NA	NA	NA	NA	NA
DYAD	AL8G25590	Thr166Ala	166	NA	AL8G25590.166	AL8G25590.166	0	0.512821	0.512821	FALSE	FALSE	FALSE	TRUE	Thr	Ala	T	A	T	T	T	FALSE	TRUE	FALSE	TRUE	TRUE	FALSE	TRUE	TRUE	FALSE	FALSE	FALSE	FALSE	NA	NA	NA	NA	NA	NA
DYAD	AL8G25590	Arg152Lys	152	NA	AL8G25590.152	AL8G25590.152	0.36417	0.063518	0.300652	TRUE	FALSE	FALSE	FALSE	Lys	Arg	K	R	K	K	K	FALSE	FALSE	FALSE	FALSE	FALSE	FALSE	NA	NA	NA	NA	NA	NA	NA	NA	NA	NA	NA	NA
DYAD	AL8G25590	Glu132Gln	132	NA	AL8G25590.132	AL8G25590.132	0	0.4375	0.4375	FALSE	FALSE	FALSE	TRUE	Glu	Gln	E	Q	E	E	E	FALSE	FALSE	FALSE	FALSE	FALSE	FALSE	NA	NA	NA	NA	NA	NA	NA	NA	NA	NA	NA	NA
SCC4	AL8G25600	Val63Phe	63	NA	AL8G25600.63	AL8G25600.63	0	0.825	0.825	FALSE	FALSE	FALSE	TRUE	Val	Phe	V	F	V	V	V	FALSE	TRUE	FALSE	TRUE	TRUE	FALSE	TRUE	TRUE	FALSE	FALSE	FALSE	FALSE	NA	NA	NA	NA	NA	NA
SCC4	AL8G25600	Ile165Leu	165	NA	AL8G25600.165	AL8G25600.165	0	0.65625	0.65625	FALSE	FALSE	FALSE	TRUE	Ile	Leu	I	L	I	I	I	FALSE	TRUE	FALSE	TRUE	TRUE	FALSE	TRUE	TRUE	FALSE	FALSE	FALSE	FALSE	NA	NA	NA	NA	NA	NA
SCC4	AL8G25600	Phe425Tyr	425	NA	AL8G25600.425	AL8G25600.425	0.639746	0.128754	0.510992	TRUE	FALSE	FALSE	FALSE	Tyr	Phe	Y	F	Y	Y	Y	FALSE	FALSE	TRUE	FALSE	FALSE	TRUE	NA	NA	NA	NA	NA	NA	TRUE	TRUE	FALSE	FALSE	FALSE	FALSE
SCC4	AL8G25600	Arg553His	553	NA	AL8G25600.553	AL8G25600.553	0	0.78125	0.78125	FALSE	FALSE	FALSE	TRUE	Arg	His	R	H	R	R	R	FALSE	TRUE	FALSE	TRUE	TRUE	FALSE	TRUE	TRUE	FALSE	FALSE	FALSE	FALSE	NA	NA	NA	NA	NA	NA
SHOC1	AL8G26680	Ala29Val	29	NA	AL8G26680.29	AL8G26680.29	0	0.90625	0.90625	FALSE	FALSE	FALSE	TRUE	Ala	Val	A	V	A	A	A	FALSE	TRUE	FALSE	TRUE	TRUE	FALSE	TRUE	TRUE	FALSE	FALSE	FALSE	FALSE	NA	NA	NA	NA	NA	NA
SHOC1	AL8G26680	Thr149Asn	149	NA	AL8G26680.149	AL8G26680.149	0.289138	0.534054	0.244917	FALSE	TRUE	FALSE	FALSE	Thr	Asn	T	N	T	T	N	FALSE	FALSE	FALSE	TRUE	FALSE	TRUE	NA	NA	NA	NA	NA	NA	TRUE	TRUE	FALSE	FALSE	FALSE	FALSE
SHOC1	AL8G26680	Gln169Arg	169	NA	AL8G26680.169	AL8G26680.169	0.142397	0.716692	0.574295	FALSE	TRUE	FALSE	FALSE	Gln	Arg	Q	R	Q	Q	E	FALSE	FALSE	FALSE	TRUE	FALSE	TRUE	NA	NA	NA	NA	NA	NA	TRUE	TRUE	FALSE	FALSE	FALSE	FALSE
SHOC1	AL8G26680	Thr183Ile	183	NA	AL8G26680.183	AL8G26680.183	0.195213	0.625479	0.430266	FALSE	TRUE	FALSE	FALSE	Thr	Ile	T	I	T	T	T	FALSE	FALSE	FALSE	TRUE	FALSE	TRUE	NA	NA	NA	NA	NA	NA	TRUE	TRUE	FALSE	FALSE	FALSE	FALSE
SHOC1	AL8G26680	Val189Ala	189	NA	AL8G26680.189	AL8G26680.189	0.133333	0.717241	0.583908	FALSE	TRUE	FALSE	FALSE	Val	Ala	V	A	V	V	V	FALSE	FALSE	FALSE	TRUE	FALSE	TRUE	NA	NA	NA	NA	NA	NA	TRUE	TRUE	FALSE	FALSE	FALSE	FALSE
SHOC1	AL8G26680	Ser196Arg	196	NA	AL8G26680.196	AL8G26680.196	0	0.4625	0.4625	FALSE	FALSE	FALSE	TRUE	Ser	Arg	S	R	S	S	R	FALSE	FALSE	FALSE	FALSE	FALSE	FALSE	NA	NA	NA	NA	NA	NA	NA	NA	NA	NA	NA	NA
SHOC1	AL8G26680	Ser246Ala	246	NA	AL8G26680.246	AL8G26680.246	0.150567	0.699693	0.549127	FALSE	TRUE	FALSE	FALSE	Ser	Ala	S	A	F	F	S	FALSE	FALSE	FALSE	TRUE	FALSE	TRUE	NA	NA	NA	NA	NA	NA	FALSE	FALSE	FALSE	FALSE	TRUE	TRUE
SHOC1	AL8G26680	Lys252Asn	252	NA	AL8G26680.252	AL8G26680.252	0.14039	0.711006	0.570617	FALSE	TRUE	FALSE	FALSE	Lys	Asn	K	N	K	K	K	FALSE	FALSE	FALSE	TRUE	FALSE	TRUE	NA	NA	NA	NA	NA	NA	TRUE	TRUE	FALSE	FALSE	FALSE	FALSE
SHOC1	AL8G26680	Glu285Gly	285	NA	AL8G26680.285	AL8G26680.285	0.143742	0.705233	0.561491	FALSE	TRUE	FALSE	FALSE	Glu	Gly	E	G	E	E	E	FALSE	FALSE	FALSE	TRUE	FALSE	TRUE	NA	NA	NA	NA	NA	NA	TRUE	TRUE	FALSE	FALSE	FALSE	FALSE
SHOC1	AL8G26680	Asn359Lys	359	NA	AL8G26680.359	AL8G26680.359	0.295601	0.0115922	0.284009	FALSE	FALSE	TRUE	FALSE	Lys	Asn	K	N	N	N	N	FALSE	FALSE	FALSE	FALSE	FALSE	FALSE	NA	NA	NA	NA	NA	NA	NA	NA	NA	NA	NA	NA
SHOC1	AL8G26680	Met389Val	389	NA	AL8G26680.389	AL8G26680.389	0.25665	0.560428	0.303778	FALSE	TRUE	FALSE	FALSE	Met	Val	M	V	M	M	M	FALSE	FALSE	FALSE	TRUE	FALSE	TRUE	NA	NA	NA	NA	NA	NA	TRUE	TRUE	FALSE	FALSE	FALSE	FALSE
SHOC1	AL8G26680	Glu398Ala	398	NA	AL8G26680.398	AL8G26680.398	0	0.46875	0.46875	FALSE	FALSE	FALSE	TRUE	Glu	Ala	E	A	E	E	E	FALSE	FALSE	FALSE	FALSE	FALSE	FALSE	NA	NA	NA	NA	NA	NA	NA	NA	NA	NA	NA	NA
SHOC1	AL8G26680	Leu495Ser	495	NA	AL8G26680.495	AL8G26680.495	0.48125	0	0.48125	FALSE	FALSE	TRUE	FALSE	Ser	Leu	S	L	S	S	L	FALSE	FALSE	FALSE	FALSE	FALSE	FALSE	NA	NA	NA	NA	NA	NA	NA	NA	NA	NA	NA	NA
SHOC1	AL8G26680	Asp563Glu	563	NA	AL8G26680.563	AL8G26680.563	0	0.48125	0.48125	FALSE	FALSE	FALSE	TRUE	Asp	Glu	D	E	D	D	D	FALSE	FALSE	FALSE	FALSE	FALSE	FALSE	NA	NA	NA	NA	NA	NA	NA	NA	NA	NA	NA	NA
SHOC1	AL8G26680	Leu577Pro	577	NA	AL8G26680.577	AL8G26680.577	0.712713	0.00614408	0.706569	FALSE	FALSE	TRUE	FALSE	Pro	Leu	P	L	P	P	P	TRUE	FALSE	TRUE	FALSE	TRUE	FALSE	TRUE	TRUE	FALSE	FALSE	FALSE	FALSE	NA	NA	NA	NA	NA	NA
SHOC1	AL8G26680	Ala595Val	595	NA	AL8G26680.595	AL8G26680.595	0.150819	0.705301	0.554482	FALSE	TRUE	FALSE	FALSE	Ala	Val	A	V	A	A	A	FALSE	FALSE	FALSE	TRUE	FALSE	TRUE	NA	NA	NA	NA	NA	NA	TRUE	TRUE	FALSE	FALSE	FALSE	FALSE
SHOC1	AL8G26680	Arg602Lys	602	NA	AL8G26680.602	AL8G26680.602	0.3033	0.5392	0.2359	FALSE	TRUE	FALSE	FALSE	Arg	Lys	R	K	R	R	K	FALSE	FALSE	FALSE	TRUE	FALSE	TRUE	NA	NA	NA	NA	NA	NA	TRUE	TRUE	FALSE	FALSE	FALSE	FALSE
SHOC1	AL8G26680	Thr651Met	651	NA	AL8G26680.651	AL8G26680.651	0	0.49375	0.49375	FALSE	FALSE	FALSE	TRUE	Thr	Met	T	M	T	T	T	FALSE	FALSE	FALSE	FALSE	FALSE	FALSE	NA	NA	NA	NA	NA	NA	NA	NA	NA	NA	NA	NA
SHOC1	AL8G26680	His671Arg	671	NA	AL8G26680.671	AL8G26680.671	0	0.4875	0.4875	FALSE	FALSE	FALSE	TRUE	His	Arg	H	R	H	H	H	FALSE	FALSE	FALSE	FALSE	FALSE	FALSE	NA	NA	NA	NA	NA	NA	NA	NA	NA	NA	NA	NA
SHOC1	AL8G26680	Asn678Tyr	678	NA	AL8G26680.678	AL8G26680.678	0	0.53125	0.53125	FALSE	FALSE	FALSE	TRUE	Asn	Tyr	N	Y	N	N	N	FALSE	TRUE	FALSE	TRUE	TRUE	FALSE	TRUE	TRUE	FALSE	FALSE	FALSE	FALSE	NA	NA	NA	NA	NA	NA
SHOC1	AL8G26680	Glu699Lys	699	NA	AL8G26680.699	AL8G26680.699	0	0.50625	0.50625	FALSE	FALSE	FALSE	TRUE	Glu	Lys	E	K	E	E	E	FALSE	TRUE	FALSE	TRUE	TRUE	FALSE	TRUE	TRUE	FALSE	FALSE	FALSE	FALSE	NA	NA	NA	NA	NA	NA
SHOC1	AL8G26680	Ala775Val	775	NA	AL8G26680.775	AL8G26680.775	0	0.5	0.5	FALSE	FALSE	FALSE	TRUE	Ala	Val	A	V	A	A	A	FALSE	FALSE	FALSE	FALSE	FALSE	FALSE	NA	NA	NA	NA	NA	NA	NA	NA	NA	NA	NA	NA
SHOC1	AL8G26680	Gln947Leu	947	948	AL8G26680.947	AL8G26680.947	0.115816	0.767279	0.651463	FALSE	TRUE	FALSE	FALSE	Gln	Leu	Q	L	Q	Q	Q	FALSE	FALSE	FALSE	TRUE	FALSE	TRUE	NA	NA	NA	NA	NA	NA	TRUE	TRUE	FALSE	FALSE	FALSE	FALSE
SHOC1	AL8G26680	Lys1127Asn	1127	1128	AL8G26680.1127	AL8G26680.1127	0.122704	0.736224	0.61352	FALSE	TRUE	FALSE	FALSE	Lys	Asn	K	N	K	K	K	FALSE	FALSE	FALSE	TRUE	FALSE	TRUE	NA	NA	NA	NA	NA	NA	TRUE	TRUE	FALSE	FALSE	FALSE	FALSE
SHOC1	AL8G26680	Pro1139His	1139	1140	AL8G26680.1139	AL8G26680.1139	0.119049	0.742864	0.623815	FALSE	TRUE	FALSE	FALSE	Pro	His	P	H	P	P	P	FALSE	FALSE	FALSE	TRUE	FALSE	TRUE	NA	NA	NA	NA	NA	NA	TRUE	TRUE	FALSE	FALSE	FALSE	FALSE
SHOC1	AL8G26680	Asp1144Glu	1144	1145	AL8G26680.1144	AL8G26680.1144	0.150057	0.688496	0.538439	FALSE	TRUE	FALSE	FALSE	Asp	Glu	D	E	D	D	D	FALSE	FALSE	FALSE	TRUE	FALSE	TRUE	NA	NA	NA	NA	NA	NA	TRUE	TRUE	FALSE	FALSE	FALSE	FALSE
SHOC1	AL8G26680	Lys1187Arg	1187	1188	AL8G26680.1187	AL8G26680.1187	0.143742	0.705233	0.561491	FALSE	TRUE	FALSE	FALSE	Lys	Arg	K	R	K	K	K	FALSE	FALSE	FALSE	TRUE	FALSE	TRUE	NA	NA	NA	NA	NA	NA	TRUE	TRUE	FALSE	FALSE	FALSE	FALSE
SHOC1	AL8G26680	His1238Arg	1238	1239	AL8G26680.1238	AL8G26680.1238	0.103801	0.790865	0.687064	FALSE	TRUE	FALSE	FALSE	His	Arg	H	R	H	H	H	FALSE	FALSE	FALSE	TRUE	FALSE	TRUE	NA	NA	NA	NA	NA	NA	TRUE	TRUE	FALSE	FALSE	FALSE	FALSE
SHOC1	AL8G26680	Asp1247Asn	1247	1248	AL8G26680.1247	AL8G26680.1247	0.0174126	0.464335	0.446922	FALSE	FALSE	FALSE	TRUE	Asp	Asn	D	N	D	D	D	FALSE	FALSE	FALSE	FALSE	FALSE	FALSE	NA	NA	NA	NA	NA	NA	NA	NA	NA	NA	NA	NA
SHOC1	AL8G26680	Asp1247Gly	1247	1248	AL8G26680.1247	AL8G26680.1247	0.0174126	0.464335	0.446922	FALSE	FALSE	FALSE	TRUE	Asp	Gly	D	G	D	D	D																	NA	NA
SHOC1	AL8G26680	Pro1274Ser	1274	1275	AL8G26680.1274	AL8G26680.1274	0.197241	0.627126	0.429885	FALSE	TRUE	FALSE	FALSE	Pro	Ser	P	S	P	P	S	FALSE	FALSE	FALSE	TRUE	FALSE	TRUE	NA	NA	NA	NA	NA	NA	TRUE	TRUE	FALSE	FALSE	FALSE	FALSE
SHOC1	AL8G26680	Arg1275Gly	1275	1276	AL8G26680.1275	AL8G26680.1275	0.196859	0.621874	0.425014	FALSE	TRUE	FALSE	FALSE	Arg	Gly	R	G	R	R	G	FALSE	FALSE	FALSE	TRUE	FALSE	TRUE	NA	NA	NA	NA	NA	NA	TRUE	TRUE	FALSE	FALSE	FALSE	FALSE
SHOC1	AL8G26680	Asn1331Asp	1331	1332	AL8G26680.1331	AL8G26680.1331	0.127056	0.752924	0.625868	FALSE	TRUE	FALSE	FALSE	Asn	Asp	N	D	N	N	N	FALSE	FALSE	FALSE	TRUE	FALSE	TRUE	NA	NA	NA	NA	NA	NA	TRUE	TRUE	FALSE	FALSE	FALSE	FALSE
SHOC1	AL8G26680	Asn1340Ser	1340	1341	AL8G26680.1340	AL8G26680.1340	0.6125	0	0.6125	FALSE	FALSE	TRUE	FALSE	Ser	Asn	S	N	S	S	N	TRUE	FALSE	TRUE	FALSE	TRUE	FALSE	TRUE	TRUE	FALSE	FALSE	FALSE	FALSE	NA	NA	NA	NA	NA	NA
SHOC1	AL8G26680	Gly1366Val	1366	1367	AL8G26680.1366	AL8G26680.1366	0	0.475	0.475	FALSE	FALSE	FALSE	TRUE	Gly	Val	G	V	G	G	G	FALSE	FALSE	FALSE	FALSE	FALSE	FALSE	NA	NA	NA	NA	NA	NA	NA	NA	NA	NA	NA	NA
SHOC1	AL8G26680	Leu1398Pro	1398	1399	AL8G26680.1398	AL8G26680.1398	0.322785	0	0.322785	FALSE	FALSE	TRUE	FALSE	Pro	Leu	P	L	M	M	L	FALSE	FALSE	FALSE	FALSE	FALSE	FALSE	NA	NA	NA	NA	NA	NA	NA	NA	NA	NA	NA	NA
SHOC1	AL8G26680	Phe1469Leu	1469	1470	AL8G26680.1469	AL8G26680.1469	0	0.6625	0.6625	FALSE	FALSE	FALSE	TRUE	Phe	Leu	F	L	F	F	F	FALSE	TRUE	FALSE	TRUE	TRUE	FALSE	TRUE	TRUE	FALSE	FALSE	FALSE	FALSE	NA	NA	NA	NA	NA	NA
SHOC1	AL8G26680	Arg1479His	1479	1480	AL8G26680.1479	AL8G26680.1479	0	0.64375	0.64375	FALSE	FALSE	FALSE	TRUE	Arg	His	R	H	R	R	R	FALSE	TRUE	FALSE	TRUE	TRUE	FALSE	TRUE	TRUE	FALSE	FALSE	FALSE	FALSE	NA	NA	NA	NA	NA	NA
SHOC1	AL8G26680	Arg1496Lys	1496	1497	AL8G26680.1496	AL8G26680.1496	0	0.625	0.625	FALSE	FALSE	FALSE	TRUE	Arg	Lys	R	K	R	R	R	FALSE	TRUE	FALSE	TRUE	TRUE	FALSE	TRUE	TRUE	FALSE	FALSE	FALSE	FALSE	NA	NA	NA	NA	NA	NA
SHOC1	AL8G26680	Thr1578Ile	1578	1579	AL8G26680.1578	AL8G26680.1578	0	0.513158	0.513158	FALSE	FALSE	FALSE	TRUE	Thr	Ile	T	I	T	T	T	FALSE	TRUE	FALSE	TRUE	TRUE	FALSE	TRUE	TRUE	FALSE	FALSE	FALSE	FALSE	NA	NA	NA	NA	NA	NA
SHOC1	AL8G26680	Gly1592Val	1592	1593	AL8G26680.1592	AL8G26680.1592	0.11175	0.745	0.63325	FALSE	TRUE	FALSE	FALSE	Gly	Val	G	V	G	G	A	FALSE	FALSE	FALSE	TRUE	FALSE	TRUE	NA	NA	NA	NA	NA	NA	TRUE	TRUE	FALSE	FALSE	FALSE	FALSE
																				TRUE	34	53	35	80	87	28	83	83	0	0	4	4	24	24	2	2	2	2
																				FALSE	109	90	108	63	56	115	4	4	87	87	83	83	4	4	26	26	26	26
																				NA	0	0	0	0	0	0	56	56	56	56	56	56	115	115	115	115	117	117
