# Supplementary material for: Meiosis in allopolyploid Arabidopsis suecica
Source: Plant J. 2022 Jul 22;111(4):1110–22. doi: 10.1111/tpj.15879 (PMC9545853; doi:10.1111/tpj.15879)
Supplement: Supplementary file 4 — Table S2 Accession details for Arabidopsis suecica short‐read sequencing data. [file TPJ-111-1110-s002.xlsx]

## Sheet: Sheet1
Bioproject	SRA.ID	Sample.ID	LatLong	Country
PRJNA819005	SRR18452533	JC2	NA	Finland
PRJNA669593	SRR12880906	As9502	NA	Finland
PRJNA284572	SRR2084154	AS459	60.18 N 16.12 E	Sweden
PRJNA284572	SRR2084157	ASO5	63.7 N 18.24 E	Sweden
PRJNA284572	SRR2084158	ASS3a	63.33 N 17.98 E	Sweden
PRJNA309929	SRR3123759	AS120	61.5368 N 16.3251 E	Sweden
PRJNA309929	SRR3123760	AS150	62.1037 N 14.5603 E	Sweden
PRJNA309929	SRR3123761	AS354	63.43 N 17.27 E	Sweden
PRJNA309929	SRR3123762	AS370	64.95 N 25.23 E	Finland
PRJNA309929	SRR3123763	AS380	60.24 N 25.12 E	Finland
PRJNA309929	SRR3123764	AS460	60.4778 N 15.4805 E	Sweden
PRJNA309929	SRR3123765	AS476	59.5148 N 17.4904 E	Sweden
PRJNA309929	SRR3123766	AS510	60.11 N 24.59 E	Finland
PRJNA309929	SRR3123767	AS530	61.15 N 24.20 E	Finland
PRJNA309929	SRR3123768	AS570	60.46 N 16.57 E	Sweden
PRJNA309929	SRR3123769	AS90a	63.4736 N 17.0502 E	Sweden
PRJNA309929	SRR3123770	AsuePut4	61.51 N 30.58 E	Russia
